# Supplementary material for: Dark-field chest X-ray imaging for the assessment of COVID-19-pneumonia
Source: Commun Med (Lond). 2022 Nov 21;2:147. doi: 10.1038/s43856-022-00215-3 (PMC9678896; doi:10.1038/s43856-022-00215-3)
Supplement: Supplementary file 3 — Supplementary Data 1 [file 43856_2022_215_MOESM3_ESM.xlsx]

## Sheet: SupplementaryData
Readings Readerstudy																									DF Coefficients
healthy												covid													healthy	covid
tm				df				combined				tm				df				combined					2.51113	2.47936
2	1	1	1	3	1	2	1	1	1	1	1	3	5	2	4	5	6	5	5	6	6	6	6		2.82708	1.65853
5	2	4	4	2	3	1	3	2	1	1	2	2	4	5	1	5	5	6	4	6	6	6	3		2.54735	2.12885
2	1	5	1	2	1	5	4	1	1	2	3	2	5	3	3	3	4	4	3	4	5	5	4		2.92928	2.33051
1	3	4	2	1	1	1	2	2	1	1	1	6	6	5	5	6	6	6	6	6	6	6	6		2.01742	2.88552
2	1	2	1	1	3	2	2	2	2	3	1	4	4	6	4	6	6	6	6	6	6	6	6		2.85421	1.85454
1	5	1	3	2	1	3	5	1	2	2	3	3	1	3	4	6	3	6	4	6	4	6	6		3.15595	2.90617
1	2	3	1	1	2	5	1	2	3	5	1	5	1	5	4	6	5	6	5	6	2	6	6		2.32375	2.48146
4	2	1	1	3	1	2	3	1	1	1	1	3	2	3	6	6	6	6	6	5	6	6	6		2.29202	3.18413
1	3	2	1	1	1	1	1	1	1	2	1	2	5	3	4	2	6	4	5	3	6	4	5		3.06331	2.98592
4	1	4	1	4	2	2	2	4	2	2	1	3	1	3	3	6	6	5	6	6	4	5	6		1.74736	2.47571
1	2	1	1	2	1	1	2	4	1	2	1	3	4	2	4	6	5	4	6	5	6	6	6		2.53118	2.01315
4	2	2	2	3	2	1	2	2	2	1	3	1	5	2	2	2	6	4	6	2	6	6	6		2.26211	1.99042
2	2	2	1	2	1	4	4	2	1	2	3	3	4	1	3	4	6	4	6	6	6	4	6		2.8809	1.6358
2	2	1	2	1	2	1	1	2	1	1	2	5	4	5	4	6	6	6	5	6	6	6	6		2.82931	1.77375
1	1	2	2	2	2	2	2	1	2	2	2	2	1	6	5	5	4	6	6	5	4	6	6		2.17221	1.89559
2	2	2	2	2	1	3	3	2	1	2	2	4	4	2	1	4	5	5	5	6	6	5	6		2.67506	1.82571
2	1	3	2	1	2	3	1	1	2	1	1	2	2	5	2	4	4	6	2	2	6	6	2		2.66974	1.74149
2	2	2	2	3	3	4	1	2	1	2	1	3	2	2	2	4	4	6	5	4	4	5	4		2.34739	1.85967
2	1	1	2	1	1	2	1	2	1	2	1	5	5	4	1	5	5	6	6	6	6	6	6		2.63598	1.93013
1	2	2	2	5	1	4	2	5	2	4	3	4	2	4	4	6	5	6	6	6	4	6	6		2.33119	1.89842
2	2	2	2	2	1	1	1	1	1	1	1	1	2	2	2	5	4	6	5	6	2	6	5		2.002	2.00798
2	2	2	2	1	1	1	2	1	6	1	3	4	1	5	2	5	5	6	5	6	2	6	5		1.85154	2.19511
2	2	2	2	2	1	3	4	2	1	2	4	2	2	2	4	5	4	5	4	6	5	5	6		1.6284	2.29404
2	2	2	2	2	1	1	2	5	1	1	1	1	4	2	1	3	5	4	5	2	4	4	4		3.18366	2.37951
2	2	2	2	1	2	2	1	2	1	1	2	2	1	2	4	6	5	5	5	5	5	5	5		2.69061	1.55195
2	2	2	2	2	4	4	4	1	1	2	3	3	2	2	3	5	4	3	5	6	5	5	6		2.19871	3.15862
2	2	2	2	1	2	3	1	1	2	2	1	2	5	3	1	4	5	6	5	2	6	4	6		3.74453	3.01767
2	2	2	2	2	1	1	1	2	1	1	1	4	2	2	2	4	6	5	6	4	5	4	6		1.95843	2.12073
2	2	2	2	2	1	2	1	2	1	3	1	3	2	4	5	6	6	6	5	6	5	6	6		3.04131	1.51009
2	2	2	2	3	1	4	2	2	1	1	2	2	2	6	6	5	5	6	6	4	4	6	6		2.47094	1.92405
1	1	1	1	2	2	2	2	5	2	2	4	2	2	2	3	6	6	6	5	6	6	1	6		2.33507	2.28062
4	1	1	1	1	1	1	4	3	1	1	5	2	2	6	2	4	6	6	4	4	6	6	2		2.56225	2.22834
1	1	1	1	1	1	3	3	2	1	2	4	2	4	2	2	1	4	4	5	2	1	4	5		2.96557	2.37961
1	1	1	1	4	1	1	2	2	2	1	1	5	4	2	3	6	6	6	6	6	6	6	6		2.7278	2.16787
1	1	1	1	1	4	5	4	4	4	3	1	4	3	5	4	6	6	6	6	6	6	6	6		3.44575	1.85469
1	2	1	1	2	2	5	4	1	2	1	5	2	2	2	4	6	5	5	6	1	4	4	6		2.36309	2.349
1	1	1	1	4	2	2	1	1	3	2	1	4	2	5	2	6	2	6	6	6	4	6	6		2.41873	1.57278
1	1	1	1	4	1	2	2	3	2	2	1	2	3	3	5	6	5	6	6	6	5	6	6		2.85038	2.32231
1	1	1	1	1	1	1	1	1	4	2	1	2	2	2	2	2	6	4	4	2	6	6	6		2.63831	1.92835
1	1	1	1	5	2	2	4	5	1	1	2	3	2	2	3	6	2	6	6	6	4	6	6			2.1391
												4	4	3	3	5	6	5	6	6	6	6	6			2.04356
												2	5	2	2	1	6	5	6	1	6	6	6			1.72631
												3	4	2	4	6	6	6	6	5	6	6	6			2.53243
												5	4	6	6	6	6	6	6	6	6	6	6			1.62973
												2	4	6	6	6	4	6	6	6	6	6	6			2.4108
												4	3	1	4	4	1	4	4	4	6	5	4			2.25558
												1	4	6	1	4	5	6	1	2	5	6	2			2.26992
												2	4	1	1	1	1	2	2	5	4	2	2			3.32682
												6	5	1	3	6	5	6	5	6	5	6	6			2.37634
												5	4	6	4	6	4	6	1	6	4	6	6			1.59582
												1	4	1	4	5	4	5	2	6	2	4	4			2.19138
												2	1	5	4	6	2	6	5	6	4	6	6
												1	3	3	6	3	3	4	6	2	4	5	6
												3	4	4	4	2	6	1	4	1	6	4	5
												3	1	3	4	4	2	4	5	4	3	4	4
												4	4	5	3	5	6	4	6	5	6	5	5
												1	4	2	1	2	5	4	5	1	4	3	4
												3	4	2	3	3	4	1	3	3	6	5	6
												4	2	6	4	5	5	5	3	6	6	6	5
												2	2	1	6	2	2	6	6	3	5	6	6
